# Supplementary material for: The Spatial Distributions and Variations of Water Environmental Risk in Yinma River Basin, China
Source: Int J Environ Res Public Health. 2018 Mar 15;15(3):521. doi: 10.3390/ijerph15030521 (PMC5877066; doi:10.3390/ijerph15030521)
Supplement: Supplementary file 1 [file ijerph-15-00521-s001.zip]

Archive with 50 entries (40 files):
- supplementary files/
- supplementary files/data.xlsx
- supplementary files/Landuse 2000/
- supplementary files/Landuse 2000/Landuse 2000.tfw
- supplementary files/Landuse 2000/Landuse 2000.tif
- supplementary files/Landuse 2000/Landuse 2000.tif.aux.xml
- supplementary files/Landuse 2000/Landuse 2000.tif.ovr
- supplementary files/Landuse 2005/
- supplementary files/Landuse 2005/Landuse 2005.tfw
- supplementary files/Landuse 2005/Landuse 2005.tif
- supplementary files/Landuse 2005/Landuse 2005.tif.aux.xml
- supplementary files/Landuse 2005/Landuse 2005.tif.ovr
- supplementary files/Landuse 2010/
- supplementary files/Landuse 2010/Landuse 2010.tfw
- supplementary files/Landuse 2010/Landuse 2010.tif
- supplementary files/Landuse 2010/Landuse 2010.tif.aux.xml
- supplementary files/Landuse 2010/Landuse 2010.tif.ovr
- supplementary files/Landuse 2015/
- supplementary files/Landuse 2015/LandUse 2015.tfw
- supplementary files/Landuse 2015/LandUse 2015.tif
- supplementary files/Landuse 2015/LandUse 2015.tif.aux.xml
- supplementary files/Landuse 2015/LandUse 2015.tif.ovr
- supplementary files/PopulationGrid 2000/
- supplementary files/PopulationGrid 2000/Population density 2000.tfw
- supplementary files/PopulationGrid 2000/Population density 2000.tif
- supplementary files/PopulationGrid 2000/Population density 2000.tif.aux.xml
- supplementary files/PopulationGrid 2000/Population density 2000.tif.ovr
- supplementary files/PopulationGrid 2005/
- supplementary files/PopulationGrid 2005/Population density 2005.tfw
- supplementary files/PopulationGrid 2005/Population density 2005.tif
- supplementary files/PopulationGrid 2005/Population density 2005.tif.aux.xml
- supplementary files/PopulationGrid 2005/Population density 2005.tif.ovr
- supplementary files/PopulationGrid 2010/
- supplementary files/PopulationGrid 2010/Population density 2010.tfw
- supplementary files/PopulationGrid 2010/Population density 2010.tif
- supplementary files/PopulationGrid 2010/Population density 2010.tif.aux.xml
- supplementary files/PopulationGrid 2010/Population density 2010.tif.ovr
- supplementary files/PopulationGrid 2015/
- supplementary files/PopulationGrid 2015/Population density 2015.tfw
- supplementary files/PopulationGrid 2015/Population density 2015.tif
- supplementary files/PopulationGrid 2015/Population density 2015.tif.aux.xml
- supplementary files/PopulationGrid 2015/Population density 2015.tif.ovr
- supplementary files/饮马河数据.zip
- supplementary files/饮马河气象站1/
- supplementary files/饮马河气象站1/饮马河气象站.dbf
- supplementary files/饮马河气象站1/饮马河气象站.prj
- supplementary files/饮马河气象站1/饮马河气象站.sbn
- supplementary files/饮马河气象站1/饮马河气象站.sbx
- supplementary files/饮马河气象站1/饮马河气象站.shp
- supplementary files/饮马河气象站1/饮马河气象站.shx
