# Supplementary material for: The Spatial Distributions and Variations of Water Environmental Risk in Yinma River Basin, China
Source: Int J Environ Res Public Health. 2018 Mar 15;15(3):521. doi: 10.3390/ijerph15030521 (PMC5877066; doi:10.3390/ijerph15030521)
Supplement: Supplementary file 1 [file ijerph-15-00521-s001.zip › supplementary files/data.xlsx]

## Sheet: Export_Output_2
NAME	ENAME	Application amounts of chemical fertilizer and pesticide 2000	Application amounts of chemical fertilizer and pesticide 2005	Application amounts of chemical fertilizer and pesticide 2010	Application amounts of chemical fertilizer and pesticide 2015	Industrial wastewater emission 2000	Industrial wastewater emission 2005	Industrial wastewater emission 2010	Industrial wastewater emission 2015	Domestic sewage emission 2000	Domestic sewage emission 2005	Domestic sewage emission 2010	Domestic sewage emission 2015	Soil erosion emission 2000	Soil erosion emission 2005	Soil erosion emission 2010	Soil erosion emission 2015	Number of factories 2000	Number of factories 2005	Number of factories 2010	Number of factories 2015	Per-capita water consumption 2000	Per-capita water consumption 2005	Per-capita water consumption 2010	Per-capita water consumption 2015	Per-10000-yuan-GDP water consumption 2000	Per-10000-yuan-GDP water consumption 2005	Per-10000-yuan-GDP water consumption 2010	Per-10000-yuan-GDP water consumption 2015	Standard-reaching rate of industrial wastewater 2000	Standard-reaching rate of industrial wastewater 2005	Standard-reaching rate of industrial wastewater 2010	Standard-reaching rate of industrial wastewater 2015	Standard-reaching rate of domestic sewage 2000	Standard-reaching rate of domestic sewage 2005	Standard-reaching rate of domestic sewage 2010	Standard-reaching rate of domestic sewage 2015	Rate of treated domestic garbage 2000	Rate of treated domestic garbage 2005	Rate of treated domestic garbage 2010	Rate of treated domestic garbage 2015
磬石县	panshi	84121	87383	95578	102089	982.5	653.3	576.2	476.2	723.6	763.4	653.2	554.2	265.77	254.12	231.25	385.444	33	54	154	133	116.67	84.89	24.6097	60.83	6.35	6.93	7.92	2.98	0.91	0.86	0.94	0.92	0.61	0.23	0.88	0.98	0.83	0.71	0.79	0.92
伊通满族自治县	yitong	60417	57358	100942	111370	654.2	324.1	456.2	389.3	764.1	673.2	548.6	497.3	109.24	116.17	135.42	299.342	33	27	43	39	63.28	53.71	16.804	53.17	11.16	10.87	3.36	2.25	0.73	0.64	0.86	0.82	0.49	0.88	0.78	0.76	0.69	0.71	0.86	0.78
双阳市	shuangyang	117264	116844	157400	322318	821.2	783.9	663.7	593.2	3187.2	3023.1	2875.3	2543.2	204.23	189.67	177.18	518.748	29	34	76	225	64.52	64.52	17.2285	58.18	4.76	4.96	3.51	4.25	0.89	0.91	0.96	0.89	0.52	0.56	0.87	0.93	0.81	0.89	0.86	0.94
永吉县	yongji	62205	69190	100395	71132	932.3	569.2	572.5	592.1	1003.5	987.3	843.2	798.3	198.45	188.34	200.63	337.894	36	27	66	56	68.6	72.29	15.5971	49.56	23.87	24.15	5.37	4.33	0.93	0.88	0.93	0.91	0.51	0.33	0.89	0.86	0.79	0.78	0.81	0.89
九台市	jiutai	142278	146036	245127	108449	812.3	483.7	472.1	419.4	3984.3	4376.2	3005.8	2974.2	128.28	137.78	152.61	293.449	27	58	243	100	59.73	44.39	13.7498	44.75	13.02	10.57	3.27	3.27	0.87	0.91	0.95	0.88	0.72	0.63	0.89	0.89	0.71	0.91	0.83	0.9
德惠市	dehui	156176	151314	261326	161302	796.2	568.3	601.5	443.9	4008.4	4532.1	3975.3	3008.4	251.17	228.04	198.07	305.275	34	50	175	124	148.09	78.43	35.7678	76.31	11.2	10.91	12.7	4.56	0.9	0.94	0.96	0.9	0.63	0.57	0.9	0.6	0.64	0.87	0.8	0.79
农安县	nongan	294422	217740	151659	280821	882.1	532.6	563.2	593.4	3564.3	3276.3	2987.4	2553.2	232.47	215.58	209.84	306.271	56	63	155	96	52.37	52.36	16.5435	54.3	5.54	5.54	2.33	1.34	0.85	0.93	0.94	0.88	0.72	0.66	0.88	0.93	0.81	0.9	0.84	0.91
长春市	changchun	919270	847333	931713	282997	987.2	1334.3	1203.1	1503.4	5008.3	6453.1	5093.4	4973.7	211.11	184.35	167.28	424.994	180	247	306	440	148.06	87.44	31.3894	93.78	19.34	18.73	9.41	6.79	0.88	0.9	0.92	0.85	0.59	0.81	0.91	0.91	0.72	0.93	0.82	0.88
公主岭	gongzhuling	210273	319847	209361	98364	716.53	583.16	637.14	677.93	2008.17	983.27	783.29	548.62	188.03	136.29	137.93	124.83	65	83	119	158	134.64	158.37	94.32	76.48	16.38	16.24	8.04	7.024	0.66	0.62	0.82	0.84	0.48	0.74	0.76	0.79	0.53	0.69	0.82	0.82
