# Supplementary material for: The Spatial Distributions and Variations of Water Environmental Risk in Yinma River Basin, China
Source: Int J Environ Res Public Health. 2018 Mar 15;15(3):521. doi: 10.3390/ijerph15030521 (PMC5877066; doi:10.3390/ijerph15030521)
Supplement: Supplementary file 1 [file ijerph-15-00521-s001.zip › supplementary files/Landuse 2000/Landuse 2000.tif.aux.xml]

<PAMDataset>
  <Metadata />
  <Metadata domain="Esri">
    <MDI key="PyramidResamplingType">NEAREST</MDI>
  </Metadata>
  <PAMRasterBand band="1">
    <Histograms>
      <HistItem>
        <HistMin>-0.5</HistMin>
        <HistMax>204.5</HistMax>
        <BucketCount>205</BucketCount>
        <IncludeOutOfRange>1</IncludeOutOfRange>
        <Approximate>0</Approximate>
        <HistCounts>0|0|0|0|0|0|0|0|0|0|0|5165|4725|1418|0|0|0|0|0|0|0|0|0|0|0|0|0|0|0|0|0|2622|0|0|0|0|0|0|0|0|0|33|0|0|0|0|0|0|0|0|0|0|0|0|0|0|0|0|0|0|0|19|0|0|0|0|0|0|0|0|0|402|1258|0|0|0|0|0|0|0|0|0|0|0|0|0|0|0|0|0|0|0|0|0|0|0|0|0|0|0|0|4|49|0|192|0|0|0|0|0|0|124|212|0|62|0|0|0|0|0|0|0|0|0|480|97|0|0|0|0|0|0|0|0|0|0|0|0|0|0|0|0|0|0|0|0|0|0|0|0|0|0|0|0|0|0|0|0|0|0|0|0|0|0|0|0|0|0|0|0|0|0|0|0|0|0|0|0|0|0|0|0|0|0|0|0|0|0|0|0|0|0|0|0|0|0|0|0|0|0|0|17|17|97|7</HistCounts>
      </HistItem>
    </Histograms>
    <GDALRasterAttributeTable>
      <FieldDefn index="0">
        <Name>OBJECTID</Name>
        <Type>0</Type>
        <Usage>0</Usage>
      </FieldDefn>
      <FieldDefn index="1">
        <Name>Value</Name>
        <Type>0</Type>
        <Usage>0</Usage>
      </FieldDefn>
      <FieldDefn index="2">
        <Name>Count</Name>
        <Type>1</Type>
        <Usage>0</Usage>
      </FieldDefn>
      <Row index="0">
        <F>1</F>
        <F>11</F>
        <F>11759</F>
      </Row>
      <Row index="1">
        <F>2</F>
        <F>12</F>
        <F>10921</F>
      </Row>
      <Row index="2">
        <F>3</F>
        <F>13</F>
        <F>3269</F>
      </Row>
      <Row index="3">
        <F>4</F>
        <F>31</F>
        <F>5905</F>
      </Row>
      <Row index="4">
        <F>5</F>
        <F>41</F>
        <F>73</F>
      </Row>
      <Row index="5">
        <F>6</F>
        <F>61</F>
        <F>44</F>
      </Row>
      <Row index="6">
        <F>7</F>
        <F>71</F>
        <F>929</F>
      </Row>
      <Row index="7">
        <F>8</F>
        <F>72</F>
        <F>3022</F>
      </Row>
      <Row index="8">
        <F>9</F>
        <F>101</F>
        <F>8</F>
      </Row>
      <Row index="9">
        <F>10</F>
        <F>102</F>
        <F>99</F>
      </Row>
      <Row index="10">
        <F>11</F>
        <F>104</F>
        <F>478</F>
      </Row>
      <Row index="11">
        <F>12</F>
        <F>111</F>
        <F>267</F>
      </Row>
      <Row index="12">
        <F>13</F>
        <F>112</F>
        <F>478</F>
      </Row>
      <Row index="13">
        <F>14</F>
        <F>114</F>
        <F>139</F>
      </Row>
      <Row index="14">
        <F>15</F>
        <F>115</F>
        <F>3</F>
      </Row>
      <Row index="15">
        <F>16</F>
        <F>124</F>
        <F>1096</F>
      </Row>
      <Row index="16">
        <F>17</F>
        <F>125</F>
        <F>201</F>
      </Row>
      <Row index="17">
        <F>18</F>
        <F>201</F>
        <F>44</F>
      </Row>
      <Row index="18">
        <F>19</F>
        <F>202</F>
        <F>42</F>
      </Row>
      <Row index="19">
        <F>20</F>
        <F>203</F>
        <F>261</F>
      </Row>
      <Row index="20">
        <F>21</F>
        <F>204</F>
        <F>16</F>
      </Row>
      <Row index="21">
        <F>22</F>
        <F>205</F>
        <F>8</F>
      </Row>
    </GDALRasterAttributeTable>
    <Metadata>
      <MDI key="STATISTICS_MINIMUM">11</MDI>
      <MDI key="STATISTICS_MAXIMUM">204</MDI>
      <MDI key="STATISTICS_MEAN">29.671882352941</MDI>
      <MDI key="STATISTICS_STDDEV">34.263880633626</MDI>
      <MDI key="STATISTICS_SKIPFACTORX">1</MDI>
      <MDI key="STATISTICS_SKIPFACTORY">1</MDI>
      <MDI key="STATISTICS_EXCLUDEDVALUES"></MDI>
      <MDI key="STATISTICS_COVARIANCES">1174.01351607534</MDI>
    </Metadata>
  </PAMRasterBand>
</PAMDataset>
