# Supplementary material for: The Spatial Distributions and Variations of Water Environmental Risk in Yinma River Basin, China
Source: Int J Environ Res Public Health. 2018 Mar 15;15(3):521. doi: 10.3390/ijerph15030521 (PMC5877066; doi:10.3390/ijerph15030521)
Supplement: Supplementary file 1 [file ijerph-15-00521-s001.zip › supplementary files/Landuse 2005/Landuse 2005.tif.aux.xml]

<PAMDataset>
  <Metadata />
  <Metadata domain="Esri">
    <MDI key="PyramidResamplingType">NEAREST</MDI>
  </Metadata>
  <PAMRasterBand band="1">
    <Histograms>
      <HistItem>
        <HistMin>-0.5</HistMin>
        <HistMax>16.5</HistMax>
        <BucketCount>17</BucketCount>
        <IncludeOutOfRange>1</IncludeOutOfRange>
        <Approximate>0</Approximate>
        <HistCounts>0|99|0|3209|0|0|0|0|392|0|1|0|10|14204|391|62|15</HistCounts>
      </HistItem>
    </Histograms>
    <GDALRasterAttributeTable>
      <FieldDefn index="0">
        <Name>OBJECTID</Name>
        <Type>0</Type>
        <Usage>0</Usage>
      </FieldDefn>
      <FieldDefn index="1">
        <Name>VALUE</Name>
        <Type>0</Type>
        <Usage>0</Usage>
      </FieldDefn>
      <FieldDefn index="2">
        <Name>COUNT</Name>
        <Type>0</Type>
        <Usage>0</Usage>
      </FieldDefn>
      <FieldDefn index="3">
        <Name>TYPE_CN</Name>
        <Type>2</Type>
        <Usage>0</Usage>
      </FieldDefn>
      <FieldDefn index="4">
        <Name>TYPE2_CN</Name>
        <Type>2</Type>
        <Usage>0</Usage>
      </FieldDefn>
      <FieldDefn index="5">
        <Name>TYPE_EN</Name>
        <Type>2</Type>
        <Usage>0</Usage>
      </FieldDefn>
      <FieldDefn index="6">
        <Name>TYPE2_EN_</Name>
        <Type>2</Type>
        <Usage>0</Usage>
      </FieldDefn>
      <Row index="0">
        <F>1</F>
        <F>1</F>
        <F>99</F>
        <F>ÉúÌ¬ÈÝÄÉÓÃµØ</F>
        <F>ÉúÌ¬ÓÃµØ</F>
        <F>Ecological conservation land</F>
        <F>Ecological land</F>
      </Row>
      <Row index="1">
        <F>3</F>
        <F>3</F>
        <F>3209</F>
        <F>ÍÁÈÀ±£³ÖÓÃµØ</F>
        <F>ÉúÌ¬ÓÃµØ</F>
        <F>Soil conservation land</F>
        <F>Ecological land</F>
      </Row>
      <Row index="2">
        <F>8</F>
        <F>8</F>
        <F>392</F>
        <F>Ò»°ãµ÷½ÚÓÃµØ</F>
        <F>ÉúÌ¬ÓÃµØ</F>
        <F>Regular regulation land</F>
        <F>Ecological land</F>
      </Row>
      <Row index="3">
        <F>10</F>
        <F>10</F>
        <F>1</F>
        <F>ÄÁ²ÝµØ</F>
        <F>ÉúÌ¬Éú²úÓÃµØ</F>
        <F>Pasture</F>
        <F>Ecological-industrial land</F>
      </Row>
      <Row index="4">
        <F>12</F>
        <F>12</F>
        <F>10</F>
        <F>ÓÃ²ÄÁÖµØ</F>
        <F>ÉúÌ¬Éú²úÓÃµØ</F>
        <F>Timber land</F>
        <F>Ecological-industrial land</F>
      </Row>
      <Row index="5">
        <F>13</F>
        <F>13</F>
        <F>14204</F>
        <F>¸ûµØ</F>
        <F>Éú²úÉú»îÓÃµØ</F>
        <F>Arable land</F>
        <F>Industrial-ecological land</F>
      </Row>
      <Row index="6">
        <F>14</F>
        <F>14</F>
        <F>391</F>
        <F>³ÇÕò½¨³ÉÇøÓÃµØ</F>
        <F>Éú»îÉú²úÓÃµØ</F>
        <F>Urban built-up land</F>
        <F>Populated residential-industrial land</F>
      </Row>
      <Row index="7">
        <F>15</F>
        <F>15</F>
        <F>62</F>
        <F>Å©´åÉú»îÓÃµØ</F>
        <F>Éú»îÉú²úÓÃµØ</F>
        <F>Rural populated residential land</F>
        <F>Populated residential-industrial land</F>
      </Row>
      <Row index="8">
        <F>16</F>
        <F>16</F>
        <F>15</F>
        <F>¹¤ÉÌÉú²úÓÃµØ</F>
        <F>Éú»îÉú²úÓÃµØ</F>
        <F>Industrial and commercial land</F>
        <F>Populated residential-industrial land</F>
      </Row>
    </GDALRasterAttributeTable>
    <Metadata>
      <MDI key="STATISTICS_MINIMUM">1</MDI>
      <MDI key="STATISTICS_MAXIMUM">16</MDI>
      <MDI key="STATISTICS_MEAN">11.112876026764</MDI>
      <MDI key="STATISTICS_STDDEV">3.9048272829256</MDI>
      <MDI key="STATISTICS_SKIPFACTORX">1</MDI>
      <MDI key="STATISTICS_SKIPFACTORY">1</MDI>
      <MDI key="STATISTICS_EXCLUDEDVALUES"></MDI>
      <MDI key="STATISTICS_COVARIANCES">15.2476761094802</MDI>
    </Metadata>
  </PAMRasterBand>
</PAMDataset>
