# Supplementary material for: The Spatial Distributions and Variations of Water Environmental Risk in Yinma River Basin, China
Source: Int J Environ Res Public Health. 2018 Mar 15;15(3):521. doi: 10.3390/ijerph15030521 (PMC5877066; doi:10.3390/ijerph15030521)
Supplement: Supplementary file 1 [file ijerph-15-00521-s001.zip › supplementary files/Landuse 2015/LandUse 2015.tif.aux.xml]

<PAMDataset>
  <Metadata>
    <MDI key="DataType">Generic</MDI>
  </Metadata>
  <Metadata domain="Esri">
    <MDI key="PyramidResamplingType">NEAREST</MDI>
  </Metadata>
  <PAMRasterBand band="1">
    <Histograms>
      <HistItem>
        <HistMin>-0.5</HistMin>
        <HistMax>8.5</HistMax>
        <BucketCount>9</BucketCount>
        <IncludeOutOfRange>1</IncludeOutOfRange>
        <Approximate>0</Approximate>
        <HistCounts>0|9072|5092|1284|1445|0|379|280|279</HistCounts>
      </HistItem>
    </Histograms>
    <GDALRasterAttributeTable>
      <FieldDefn index="0">
        <Name>OID</Name>
        <Type>0</Type>
        <Usage>0</Usage>
      </FieldDefn>
      <FieldDefn index="1">
        <Name>VALUE</Name>
        <Type>0</Type>
        <Usage>0</Usage>
      </FieldDefn>
      <FieldDefn index="2">
        <Name>COUNT</Name>
        <Type>0</Type>
        <Usage>0</Usage>
      </FieldDefn>
      <FieldDefn index="3">
        <Name>OID_1</Name>
        <Type>0</Type>
        <Usage>0</Usage>
      </FieldDefn>
      <FieldDefn index="4">
        <Name>ObjectID</Name>
        <Type>0</Type>
        <Usage>0</Usage>
      </FieldDefn>
      <FieldDefn index="5">
        <Name>Areaper</Name>
        <Type>1</Type>
        <Usage>0</Usage>
      </FieldDefn>
      <FieldDefn index="6">
        <Name>LUSwat</Name>
        <Type>2</Type>
        <Usage>0</Usage>
      </FieldDefn>
      <FieldDefn index="7">
        <Name>Å©ÌïÃæ»ý</Name>
        <Type>0</Type>
        <Usage>0</Usage>
      </FieldDefn>
      <FieldDefn index="8">
        <Name>¹à¸ÈÃæ»ý</Name>
        <Type>0</Type>
        <Usage>0</Usage>
      </FieldDefn>
      <Row index="0">
        <F>0</F>
        <F>1</F>
        <F>36077</F>
        <F>0</F>
        <F>0</F>
        <F>51.0260009765625</F>
        <F>AGRL</F>
        <F>51</F>
        <F>51</F>
      </Row>
      <Row index="1">
        <F>1</F>
        <F>2</F>
        <F>20238</F>
        <F>1</F>
        <F>1</F>
        <F>28.62400054931641</F>
        <F>PAST</F>
        <F>28</F>
        <F>0</F>
      </Row>
      <Row index="2">
        <F>2</F>
        <F>3</F>
        <F>5082</F>
        <F>2</F>
        <F>2</F>
        <F>7.188000202178955</F>
        <F>FRST</F>
        <F>7</F>
        <F>0</F>
      </Row>
      <Row index="3">
        <F>3</F>
        <F>4</F>
        <F>5621</F>
        <F>3</F>
        <F>3</F>
        <F>7.949999809265137</F>
        <F>HAY</F>
        <F>8</F>
        <F>0</F>
      </Row>
      <Row index="4">
        <F>4</F>
        <F>6</F>
        <F>1500</F>
        <F>4</F>
        <F>4</F>
        <F>2.121999979019165</F>
        <F>URBN</F>
        <F>0</F>
        <F>0</F>
      </Row>
      <Row index="5">
        <F>5</F>
        <F>7</F>
        <F>1116</F>
        <F>5</F>
        <F>5</F>
        <F>1.577999949455261</F>
        <F>BARR</F>
        <F>0</F>
        <F>0</F>
      </Row>
      <Row index="6">
        <F>6</F>
        <F>8</F>
        <F>1069</F>
        <F>6</F>
        <F>6</F>
        <F>1.51199996471405</F>
        <F>WATR</F>
        <F>0</F>
        <F>0</F>
      </Row>
    </GDALRasterAttributeTable>
    <Metadata>
      <MDI key="STATISTICS_MINIMUM">1</MDI>
      <MDI key="STATISTICS_MAXIMUM">8</MDI>
      <MDI key="STATISTICS_MEAN">1.9827267119062</MDI>
      <MDI key="STATISTICS_STDDEV">1.4834794070957</MDI>
      <MDI key="STATISTICS_SKIPFACTORX">1</MDI>
      <MDI key="STATISTICS_SKIPFACTORY">1</MDI>
      <MDI key="STATISTICS_EXCLUDEDVALUES"></MDI>
      <MDI key="STATISTICS_COVARIANCES">2.2007111512769</MDI>
    </Metadata>
  </PAMRasterBand>
</PAMDataset>
