# Supplementary material for: The Spatial Distributions and Variations of Water Environmental Risk in Yinma River Basin, China
Source: Int J Environ Res Public Health. 2018 Mar 15;15(3):521. doi: 10.3390/ijerph15030521 (PMC5877066; doi:10.3390/ijerph15030521)
Supplement: Supplementary file 1 [file ijerph-15-00521-s001.zip › supplementary files/PopulationGrid 2005/Population density 2005.tif.aux.xml]

<PAMDataset>
  <Metadata />
  <Metadata domain="Esri">
    <MDI key="PyramidResamplingType">NEAREST</MDI>
  </Metadata>
  <PAMRasterBand band="1">
    <Histograms>
      <HistItem>
        <HistMin>0</HistMin>
        <HistMax>11387</HistMax>
        <BucketCount>256</BucketCount>
        <IncludeOutOfRange>1</IncludeOutOfRange>
        <Approximate>0</Approximate>
        <HistCounts>8778|944|609|472|444|411|448|432|387|406|405|344|341|305|247|247|231|192|180|190|153|145|294|117|127|99|85|81|72|67|69|75|62|52|52|56|51|48|31|30|36|32|34|28|27|32|20|23|20|9|19|14|16|15|18|16|13|14|14|10|10|12|4|6|7|11|8|6|6|8|3|7|8|2|3|3|5|4|0|1|7|1|3|4|4|0|1|3|2|4|1|3|3|2|0|0|1|0|3|1|0|1|0|0|1|1|0|2|1|1|2|1|0|1|1|0|0|0|1|1|0|1|0|0|1|1|0|0|0|0|2|0|0|0|1|1|0|1|1|0|0|0|0|0|1|2|0|0|0|0|0|0|1|0|1|0|0|0|1|0|1|1|0|0|0|0|0|0|0|0|0|0|1|0|0|0|0|0|0|0|0|0|0|0|0|0|0|0|0|0|0|0|0|0|0|0|0|0|0|0|1|0|0|0|0|0|0|0|0|0|0|0|1|0|0|0|0|0|0|0|0|0|0|0|0|0|0|0|0|0|0|0|0|0|0|0|0|0|0|0|0|0|0|0|0|0|0|0|0|0|0|0|0|0|0|1</HistCounts>
      </HistItem>
    </Histograms>
    <Metadata>
      <MDI key="STATISTICS_MINIMUM">0</MDI>
      <MDI key="STATISTICS_MAXIMUM">11387</MDI>
      <MDI key="STATISTICS_MEAN">351.89924378434</MDI>
      <MDI key="STATISTICS_STDDEV">608.91674162097</MDI>
      <MDI key="STATISTICS_SKIPFACTORX">1</MDI>
      <MDI key="STATISTICS_SKIPFACTORY">1</MDI>
      <MDI key="STATISTICS_EXCLUDEDVALUES"></MDI>
      <MDI key="STATISTICS_COVARIANCES">370779.598226305</MDI>
    </Metadata>
  </PAMRasterBand>
</PAMDataset>
