# Supplementary material for: The Spatial Distributions and Variations of Water Environmental Risk in Yinma River Basin, China
Source: Int J Environ Res Public Health. 2018 Mar 15;15(3):521. doi: 10.3390/ijerph15030521 (PMC5877066; doi:10.3390/ijerph15030521)
Supplement: Supplementary file 1 [file ijerph-15-00521-s001.zip › supplementary files/PopulationGrid 2010/Population density 2010.tfw]

1000.0000000000
0.0000000000
0.0000000000
-1000.0000000000
1531444.9385386994
5025665.4847189281
