# Supplementary material for: The Spatial Distributions and Variations of Water Environmental Risk in Yinma River Basin, China
Source: Int J Environ Res Public Health. 2018 Mar 15;15(3):521. doi: 10.3390/ijerph15030521 (PMC5877066; doi:10.3390/ijerph15030521)
Supplement: Supplementary file 1 [file ijerph-15-00521-s001.zip › supplementary files/PopulationGrid 2015/Population density 2015.tif.aux.xml]

<PAMDataset>
  <Metadata />
  <Metadata domain="Esri">
    <MDI key="PyramidResamplingType">NEAREST</MDI>
  </Metadata>
  <PAMRasterBand band="1">
    <Histograms>
      <HistItem>
        <HistMin>0</HistMin>
        <HistMax>64528.2734375</HistMax>
        <BucketCount>256</BucketCount>
        <IncludeOutOfRange>1</IncludeOutOfRange>
        <Approximate>0</Approximate>
        <HistCounts>14978|1478|616|312|187|124|101|61|43|38|48|39|32|19|19|18|22|20|8|8|10|13|9|12|4|9|1|6|2|3|8|7|8|2|4|3|2|1|7|1|5|6|4|3|1|1|0|0|4|1|3|0|1|0|1|2|3|0|3|3|3|2|2|1|0|1|1|0|1|0|0|1|3|1|1|0|0|2|0|0|0|0|0|0|0|1|2|0|0|1|1|0|1|0|2|1|0|0|2|0|0|1|0|2|0|1|1|0|0|0|2|1|0|1|0|0|0|0|0|0|0|1|0|0|0|1|0|1|1|0|0|2|0|0|1|0|0|0|0|2|0|0|0|0|0|0|0|0|0|0|1|0|1|0|1|0|1|0|0|0|0|0|2|0|0|0|0|0|0|0|0|0|0|1|0|0|0|0|0|0|0|0|0|0|0|0|0|0|1|1|0|0|1|0|0|0|0|0|0|0|0|0|0|1|0|0|0|0|1|0|0|0|0|0|0|0|1|0|0|0|0|0|0|0|0|2|0|0|0|0|0|0|0|0|0|1|0|0|1|0|0|0|1|0|0|0|0|0|0|0|0|0|0|0|0|1</HistCounts>
      </HistItem>
    </Histograms>
    <Metadata>
      <MDI key="STATISTICS_MINIMUM">0</MDI>
      <MDI key="STATISTICS_MAXIMUM">64528.2734375</MDI>
      <MDI key="STATISTICS_MEAN">363.48679927208</MDI>
      <MDI key="STATISTICS_STDDEV">2224.4308727264</MDI>
      <MDI key="STATISTICS_SKIPFACTORX">1</MDI>
      <MDI key="STATISTICS_SKIPFACTORY">1</MDI>
      <MDI key="STATISTICS_EXCLUDEDVALUES"></MDI>
      <MDI key="STATISTICS_COVARIANCES">4948092.70753839</MDI>
    </Metadata>
  </PAMRasterBand>
</PAMDataset>
