# Supplementary material for: The Spatial Distributions and Variations of Water Environmental Risk in Yinma River Basin, China
Source: Int J Environ Res Public Health. 2018 Mar 15;15(3):521. doi: 10.3390/ijerph15030521 (PMC5877066; doi:10.3390/ijerph15030521)
Supplement: Supplementary file 1 [file ijerph-15-00521-s001.zip › supplementary files/饮马河气象站1/饮马河气象站.prj]

PROJCS["China_Lambert_Conformal_Conic",GEOGCS["GCS_Beijing_1954",DATUM["D_Beijing_1954",SPHEROID["Krasovsky_1940",6378245.0,298.3]],PRIMEM["Greenwich",0.0],UNIT["Degree",0.0174532925199433]],PROJECTION["Lambert_Conformal_Conic"],PARAMETER["False_Easting",0.0],PARAMETER["False_Northing",0.0],PARAMETER["Central_Meridian",105.0],PARAMETER["Standard_Parallel_1",30.0],PARAMETER["Standard_Parallel_2",62.0],PARAMETER["Latitude_Of_Origin",0.0],UNIT["Meter",1.0]]
